# Supplementary material for: Digital image analysis allows objective stratification of patients with silent PIT1‐lineage pituitary neuroendocrine tumors
Source: J Pathol Clin Res. 2023 Sep 4;9(6):488–97. doi: 10.1002/cjp2.340 (PMC10556262; doi:10.1002/cjp2.340)
Supplement: Supplementary file 2 — QuPath script [file CJP2-9-488-s002.zip]

Archive with 1 entries (1 files):
- cjp2340-sup-0002-Qupath_script.groovy
