# Supplementary material for: Digital image analysis allows objective stratification of patients with silent PIT1‐lineage pituitary neuroendocrine tumors
Source: J Pathol Clin Res. 2023 Sep 4;9(6):488–97. doi: 10.1002/cjp2.340 (PMC10556262; doi:10.1002/cjp2.340)
Supplement: Supplementary file 2 — QuPath script [file CJP2-9-488-s002.zip › cjp2340-sup-0002-Qupath_script.groovy]

setImageType('BRIGHTFIELD_H_E');
setColorDeconvolutionStains('{"Name" : "H&E default", "Stain 1" : "Hematoxylin", "Values 1" : "0.65111 0.70119 0.29049", "Stain 2" : "Eosin", "Values 2" : "0.2159 0.8012 0.5581", "Background" : " 255 255 255"}');
resetSelection();
createAnnotationsFromPixelClassifier("below230", 10000.0, 80000.0, "INCLUDE_IGNORED")
selectAnnotations();
addPixelClassifierMeasurements("classify_blood_stroma", "classify_blood_stroma")

selectAnnotations();
runPlugin('qupath.imagej.detect.cells.WatershedCellDetection', '{"detectionImageBrightfield": "Hematoxylin OD",  "requestedPixelSizeMicrons": 0.5,  "backgroundRadiusMicrons": 8.0,  "medianRadiusMicrons": 0.0,  "sigmaMicrons": 1.5,  "minAreaMicrons": 10.0,  "maxAreaMicrons": 400.0,  "threshold": 0.1,  "maxBackground": 2.0,  "watershedPostProcess": true,  "cellExpansionMicrons": 5.0,  "includeNuclei": true,  "smoothBoundaries": true,  "makeMeasurements": true}');
setCellIntensityClassifications("Nucleus: Circularity", 0.5)
